# Supplementary material for: Phylogenetic diversification of glycogen synthase kinase 3/SHAGGY-like kinase genes in plants
Source: BMC Plant Biol. 2006 Feb 21;6:3. doi: 10.1186/1471-2229-6-3 (PMC1524769; doi:10.1186/1471-2229-6-3)
Supplement: Additional File 1 — List of GSK3/SHAGGY-like kinase homologs used in this study. Some gene designations represent contigs constructed from multiple sequences and therefore have several accession numbers. [file 1471-2229-6-3-S1.xls]

## Sheet: Sheet1
List of GSK3/SHAGGY-like kinase homologs used in this study. Some gene designations represent contigs constructed from multiple sequences and therefore have several accession numbers.
Kingdom		Family	Species	Gene Code	Accession number (GenBank)	Source
Viridiplantae
	Chlorophyta	Chlamydomonadaceae	Chlamydomonas reinhardtii	Chlamydomonas	BI722031; CF560461; AV388963; AV392622; AV393452; AV637813	Kazusa DNA Research Institute database
	Streptophyta	Funariaceae	Physcomitrella patens subsp. patens	Physcomitrella SK1	AY339065	NCBI
				Physcomitrella SK2	AY339066	NCBI
				Physcomitrella SK3	AY339067	NCBI
				Physcomitrella SK4	AY339068	NCBI
				Physcomitrella SK5	AY339069	NCBI
	Filicophyta	Pteridaceae	Ceratopteris richardii	Ceratopteris	BQ087072	PlantGDB
	Coniferophyta	Pinaceae	Pinus taeda	Pinus taeda1	BM367064	PlantGDB
				Pinus taeda2	BE996811	PlantGDB
				Pinus taeda3	BF186450; BF777725	PlantGDB
				Pinus taeda4	BM903168	PlantGDB
	Gnetophyta	Welwitschiaceae	Welwitschia mirabilis	Welwitschia mirabilis	CO998059	FGP
	Cycadophyta	Zamiaceae	Zamia fischeri	Zamia fischeri	CV006720	FGP
	Anthophyta	Amborellaceae	Amborella trichopoda	Amborella trichopoda1	CD482690; CO995849	FGP
				Amborella trichopoda2	CD483156; CO996411; CO995943	FGP
		Nymphaeaceae	Nuphar advena	Nuphar advena1	CO995928; CD474775; CO999901; CV000386	FGP
				Nuphar advena2	CD473938; CD476320; CD476372; CD475519; CO998590; CD475942	FGP
				Nuphar advena3	CO996976	FGP
				Nuphar advena4	CV002310	FGP
				Nuphar advena5	CD476316	FGP
		Lauraceae	Persea americana	Persea americana1	CV004449	FGP
				Persea americana2	CO999687	FGP
				Persea americana3	CV002563	FGP
				Persea americana4	CO997592	FGP
				Persea americana5	CO998762	FGP
		Magnoliaceae	Liriodendron tulipifera	Liriodendron tulipifera	CV001480	FGP
		Acoraceae	Acorus americanus	Acorus americanus1	CV004199	FGP
				Acorus americanus2	CO997010	FGP
				Acorus americanus3	CV004894; CO999574; CV004973; CV003958; CV002790; CV001341; CV003701; CO995211; CO999854; CO999832	FGP
		Poaceae	Hordeum vulgare	Hordeum vulgare 1	BU987293	PlantGDB
				Hordeum vulgare 2	CD053922	PlantGDB
				Hordeum vulgare 3	BJ552583	PlantGDB
				Hordeum vulgare 4	BU999214	PlantGDB
			Oryza sativa	Os01g14860	AB059621	TIGR
				Os01g19150	NM_183644	TIGR
				Os02g14130	AK073725	TIGR
				Os03g62500	AK070062	TIGR
				Os05g04340	AK058276	TIGR
				Os05g11730	AK102147	TIGR
				Os06g35530	AK100950	TIGR
				Os01g10840	NM_188342	TIGR
				Os10g37740	NM_197404	TIGR
			Secale cereale	Secale cereale	BE495467	PlantGDB
			Sorghum bicolor	Sorghum bicolor 1	BG239901	PlantGDB
				Sorghum bicolor 2	CD205018	PlantGDB
				Sorghum bicolor 3	BG356936	PlantGDB
				Sorghum bicolor 4	BG101725	PlantGDB
			Sorghum propinquum	Sorghum propinquum	BG488436	PlantGDB
			Triticum aestivum	Triticum aestivum 1	BQ744362	PlantGDB
				Triticum aestivum 2	CD878118	PlantGDB
				Triticum aestivum 3	CD871438	PlantGDB
				Triticum aestivum 4	CA486311	PlantGDB
				Triticum aestivum 5	CA502382	PlantGDB
				Triticum aestivum GSK	AAM77397	NCBI
			Zea mays	Zea mays 1	CD998764	PlantGDB
				Zea mays 2	CF012962	PlantGDB
				Zea mays 3	CD439419	PlantGDB
		Papaveraceae	Eschscholzia californica	Eschscholzia californica 1	CD478689; CD477645	FGP
				Eschscholzia californica 2	CO997185; CV004538	FGP
				Eschscholzia californica 3	CV000362	FGP
				Eschscholzia californica 4	CV001543; CD480604; CD481559	FGP
		Aizoaceae	Mesembryanthemum crystallinum	Mesembryanthemum crystallinum 1	CA839335	FGP
				Mesembryanthemum crystallinum 2	CA837718	FGP
		Amaranthaceae	Beta vulgaris	Beta vulgaris 1	BI543278	PlantGDB
				Beta vulgaris 2	BQ582815	PlantGDB
		Cucurbitaceae	Cucumis sativus	Cucumis sativus 1	CO997813	FGP
				Cucumis sativus 2	CV004363	FGP
		Fabaceae	Cicer arietinum	Cicer arietinum	CAA10288	NCBI
			Glycine max	Glycine max 1	BI786864	PlantGDB
				Glycine max 2	AI495093	PlantGDB
			Medicago sativa	Medicago sativa MSK1	CAA48474	NCBI
				Medicago sativa MSK2	X68410	NCBI
				Medicago sativa MSK3	X68409	NCBI
				Medicago sativa MsGSK1	AAN63591	NCBI
				Medicago sativa MsGSK2	CAC08564	NCBI
			Medicago truncatula	Medicago truncatula 1	BF006263	PlantGDB
				Medicago truncatula 2	CB892575	PlantGDB
				Medicago truncatula 3	BG644979	PlantGDB
				Medicago truncatula 4	BQ123253	PlantGDB
				Medicago truncatula 5	AL382453	PlantGDB
				Medicago truncatula 6	BQ147159	PlantGDB
			Lotus japonicus	Lotus japonicus	AV414194	PlantGDB
			Trifolium repens	Trifolium repens	CAA67554	NCBI
		Euphorbiaceae	Ricinus communis	Ricinus communis RSKdzeta	CAA72330	NCBI
		Salicaceae	Populus tremula x Populus tremuloides	Populus remula x P. tremuloides	BI129036	PlantGDB
		Brassicaceae	Arabidopsis thaliana	AtSK11	AY142595	FGP
				AtSK12	AJ002280	FGP
				AtSK13	X75431	FGP
				AtSK21	AY096698	FGP
				AtSK22	BT008861	FGP
				AtSK23	BT010466	FGP
				AtSK31	AY086529	FGP
				AtSK32	Y07822	FGP
				AtSK41	AY051053	FGP
				AtSK42	BT000132	FGP
			Brassica napus	Brassica napus BnGSKtetha	CAA73214	NCBI
		Malvaceae	Gossypium arboretum	Gossypium arboretum	BM360385	PlantGDB
			Gossypium hirsutum	Gossypium hirsutum	AI730605	PlantGDB
		Rutaceae	Citrus sinensis	Citrus sinensis	BQ624424	PlantGDB
		Solanaceae	Lycopersicon esculentum	Lycopersicon esculentum 1	AW038957	PlantGDB
				Lycopersicon esculentum 2	BM412486	PlantGDB
				Lycopersicon esculentum 3	AI486277	PlantGDB
				Lycopersicon esculentum 4	AW932640	PlantGDB
			Nicotiana tabacum	Nicotiana tabacum NSK1	CAA54803	NCBI
				Nicotiana tabacum NSK6	CAA69899	NCBI
				Nicotiana tabacum NSK91	CAA11860	NCBI
				Nicotiana tabacum NSK111	CAA05328	NCBI
				Nicotiana tabacum NSK59	CAA05329	NCBI
			Petunia hybrida	Petunia hybrida PSK4	CAA58594	NCBI
				Petunia hybrida PSK6.1	CAA58595	NCBI
				Petunia hybrida PSK6.2	CAA11861	NCBI
				Petunia hybrida PSK7	CAA11862	NCBI
			Solanum tuberosum	Solanum tuberosum 1	BF053691	PlantGDB
				Solanum tuberosum 2	BG598331	PlantGDB
				Solanum tuberosum 3	BM406130	PlantGDB
	Rhodophyta	Bangiaceae	Porphyra yezoensis	Porphyra	AV433761; AV429574; AV433256; AU189595; AU186937	Kazusa DNA Research Institute database
Metazoa		Rhabditidae	Caenorhabditis briggsae	Caenorhabditis CbGSK	CAAC01000033	NCBI
		Rhabditidae	Caenorhabditis elegans	Caenorhabditis CeGSK3	CAA22311	NCBI
		Cionidae	Ciona intestinalis	Ciona CiGSK	BAA92186	NCBI
		Cyprinidae	Danio rerio	Danio DrGSK3	CAA11420	NCBI
				Danio DrGSK3alpha	CAA11419	NCBI
		Drosophilidae	Drosophila melanogaster	Drosophila SGG39	CAA50213	NCBI
				Drosophila DmCG2621	AAN09082	NCBI
				Drosophila SGG	CAA37419	NCBI
		Hominidae	Homo sapiens	Homo HsGSK3A	AAA66475	NCBI
				Homo HsGSK3B	AAD11986	NCBI
		Hydridae	Hydra vulgaris	Hydra HvGSK3	AAG13665	NCBI
		Muridae	Mus musculus	Mus MmGSK3beta	AAH06936	NCBI
		Echinidae	Paracentrotus lividus	Paracentrotus PlGSK3beta	CAA10901	NCBI
		Muridae	Rattus norvegicus	Rattus RnGSK	CAA52020	NCBI
				Rattus RnGSK3A	CAA37518	NCBI
				Rattus RnGSK3B	CAA37519	NCBI
		Pipidae	Xenopus laevis	Xenopus XlGSK3beta	AAA84444	NCBI
Fungi		Phyllachoraceae	Colletotrichum gloeosporioides	Colletotrichum CgGSK	AAN32716	NCBI
		Sordariaceae	Neurospora crassa	Neurospora NcGSK3alpha	CAC18200	NCBI
	Alveolata		Plasmodium falciparum	Plasmodium PfGSK	CAA15599	NCBI
			Plasmodium yoelii	Plasmodium PyGSK	AABL01000463	NCBI
	Mycetozoa		Dictyostelium discoideum	Dictyostelium DdGSK3	AAA65968	NCBI
	Cryptophyta	Cryptomonadaceae	Guillardia theta	Guillardia GtGSK	AAK39667	NCBI
